# Supplementary material for: ZnO/PDA/Mesoporous Cellular Foam Functionalized Thin-Film Nanocomposite Membrane towards Enhanced Nanofiltration Performance
Source: Membranes (Basel). 2023 Apr 29;13(5):486. doi: 10.3390/membranes13050486 (PMC10222560; doi:10.3390/membranes13050486)
Supplement: Supplementary file 1 [file membranes-13-00486-s001.zip]

Archive with 1 entries (1 files):
- membranes-2353694-supplementary.pdf
